# Supplementary material for: An Archaeal Cyclodextrin Glycosyltransferase from Haloferax sp.: Characterization and Application in Starch Degradation
Source: Int J Mol Sci. 2026 Jun 18;27(12):5532. doi: 10.3390/ijms27125532 (PMC13299525; doi:10.3390/ijms27125532)
Supplement: Supplementary file 1 [file ijms-27-05532-s001.zip]

Archive with 1 entries (1 files):
- ijms-4333057-supplementary.pdf
